# Supplementary material for: Association between Skin Carotenoid Levels and Cognitive Impairment Screened by Mini-Cog in Patients with Glaucoma
Source: Curr Issues Mol Biol. 2024 Jul 3;46(7):6940–50. doi: 10.3390/cimb46070413 (PMC11275399; doi:10.3390/cimb46070413)
Supplement: Supplementary file 1 [file cimb-46-00413-s001.zip]

Archive with 1 entries (1 files):
- cimb-3057449-supplementary.pdf
